# Supplementary material for: Application of HPTLC Multiwavelength Imaging and Color Scale Fingerprinting Approach Combined with Multivariate Chemometric Methods for Medicinal Plant Clustering According to Their Species
Source: Molecules. 2021 Nov 29;26(23):7225. doi: 10.3390/molecules26237225 (PMC8659119; doi:10.3390/molecules26237225)
Supplement: Supplementary file 1 [file molecules-26-07225-s001.zip]

Archive with 1 entries (1 files):
- molecules-1434483-supplementary.pdf
